# Supplementary material for: Integration of Bioinformatics, Serum Pharmacochemistry, and Metabolomics to Reveal the Mechanisms of Danggui Buxue Decoction in Anti‐Rheumatoid Arthritis Through Inflammation and NF‐κB Signaling Pathway Regulation
Source: Immun Inflamm Dis. 2025 Sep 16;13(9):e70259. doi: 10.1002/iid3.70259 (PMC12439196; doi:10.1002/iid3.70259)
Supplement: Supplementary file 1 — Supplementary materials. [file IID3-13-e70259-s001.zip]

Archive with 3 entries (2 files):
- Supplementary materials/
- Supplementary materials/Supplementary materials.docx
- Supplementary materials/Table-Supplementary materials.xlsx
