# Supplementary material for: Integration of Bioinformatics, Serum Pharmacochemistry, and Metabolomics to Reveal the Mechanisms of Danggui Buxue Decoction in Anti‐Rheumatoid Arthritis Through Inflammation and NF‐κB Signaling Pathway Regulation
Source: Immun Inflamm Dis. 2025 Sep 16;13(9):e70259. doi: 10.1002/iid3.70259 (PMC12439196; doi:10.1002/iid3.70259)
Supplement: Supplementary file 1 — Supplementary materials. [file IID3-13-e70259-s001.zip › Supplementary materials/Table-Supplementary materials.xlsx]

## Sheet: Table S1
No.	Name	RT (min)	mz	MS2	ppm	Formula	Class	Precursor_type	Ion mode
1	Psoralen	0.608333	186.032	181.95, 164.98, 163.94, 122.97, 119.97, 114.97	4.11157	C11H6O3	Phenylpropanoids	[M+H]+	pos
2	Spermidine	0.723333	145.158	146.10, 130.09, 129.04, 128.02, 84.08, 72.08	0.45	C7H19N3	Alkaloids	[M+H]+	pos
3	L-histidine	0.746667	155.069	156.06, 110.07	2.882	C6H9N3O2	Amino acids	[M+H]+	pos
4	Homovanillic acid	0.956667	182.058	147.04, 123.04, 119.05	2.529	C9H10O4	Ketones, Aldehydes, Acids; Phenols	[M-H2O+H]+	pos
5	L-glutamine	0.956667	146.069	146.09, 130.05, 102.06, 84.04	2.825	C5H10N2O3	Amino acids	[M+H]+	pos
6	L-glutamic acid	1.05167	147.053	130.05, 84.04	1.155	C5H9NO4	Amino acids	[M-H2O+H]+	pos
7	Asparagine	1.10833	132.053	133.02, 88.04, 87.06, 74.02	2.752	C4H8N2O3	Amino acids	[M+H]+	pos
8	Dl-arginine	1.11333	174.112	175.12, 116.07, 158.10, 130.10	0.267	C6H14N4O2	Amino acids	[M+H]+	pos
9	Melilotoside	1.20333	326.1	326.12, 308.11, 280.12, 194.08, 182.08, 165.05, 148.08,136.08	0.256	C15H18O8	Phenylpropanoids	[M+NH4]+	pos
10	Dihydrotricetin	1.20833	304.058	288.12, 146.09, 114.07	4.427	C15H12O7	Flavonoids	[M-OH+H]+	pos
11	L-tyrosine	1.21333	181.074	165.06, 136.08, 123.04	2.559	C9H11NO3	Amino acids	[M+H]+	pos
12	Trigonelline (n'-methylnicotinate)	1.40833	137.048	138.06, 113.95	1.2792	C7H7NO2	Alkaloids	[M+NH4]+	pos
13	3,4-dihydroxybenzeneacetic acid	1.84333	168.042	169.09, 168.08, 151.09, 111.04	1.578	C8H8O4	Ketones, Aldehydes, Acids; Phenols	[M+H]+	pos
14	Pantothenic acid	1.86667	219.111	220.12, 202.11, 90.06	3.378	C9H17NO5	Vitamin	[M+H]+	pos
15	4-hydroxy-3-methylbenzoic acid	2.11167	152.047	171.12, 170.08, 146.97, 124.08	0.395	C8H8O3	Ketones, Aldehydes, Acids; Phenols	[M+NH4]+	pos
16	Indoleacetic acid	3.125	175.063	173.00, 86.10	0.213353	C10H9NO2	Alkaloids	[M-CO2+H]+	pos
17	Indole-3-carboxaldehyde	3.13333	145.053	146.06, 99.04	0.942217	C9H7NO	Alkaloids	[M+H]+	pos
18	Scoparone	3.52333	206.058	165.57, 155.97, 121.06	1.19853	C11H10O4	Phenylpropanoids	[M+NH4]+	pos
19	Ss-secoisolariciresinol	3.60167	362.173	177.10, 175.12, 160.07, 86.10, 72.08, 70.07	4.43118	C20H26O6	Phenylpropanoids	[M-OH+H]+	pos
20	Scopoletin	3.68833	192.042	210.11, 205.01, 187.01, 96.04	4.84479	C10H8O4	Phenylpropanoids	[M+NH4]+	pos
21	Dihydroconiferyl alcohol	4.05167	182.094	183.10, 141.96, 113.96, 97.97	0.359473	C10H14O3	Phenols	[M+H]+	pos
22	Phloretin 3,5-di-c-glucoside	4.15333	598.19	419.15, 229.08, 107.05	1.07914	C27H34O15	Flavonoids	[M-H2O+H]+	pos
23	5-hydroxymethyl-2-furancarboxaldehyde	4.22	126.032	144.07, 127.04, 99.04	2.902	C6H6O3	Ketones, Aldehydes, Acids	[M+NH4]+	pos
24	Vanillic acid	4.29167	168.042	151.04, 150.04, 123.10	1.38	C8H8O4	Phenols	[M+H]+	pos
25	Quercetin 7-glucoside	4.31	464.095	175.07, 137.06	2.139	C21H20O12	Flavonoids	[M+K]+	pos
26	Koparin	4.415	300.063	301.07, 283.08	1.201	C16H12O6	Flavonoids	[M+H]+	pos
27	L-phenylalanine	4.43333	165.079	166.07, 120.08	0.909	C9H11NO2	Amino acids	[M+H]+	pos
28	Rhoifolin	4.61667	578.164	285.08, 120.08, 86.10	1.25079	C27H30O14	Flavonoids	[M+H]+	pos
29	2,4',5,7-tetrahydroxyflavanone	4.72333	288.063	272.2	4.82505	C15H12O6	Flavonoids	[M-NH3+H]+	pos
30	Sissotrin	4.72667	446.121	325.03, 91.05	2.959	C22H22O10	Flavonoids	[M+Na]+	pos
31	Galloyl glucose	4.89	332.074	272.15, 120.06, 74.06	0.380432	C13H16O10	Phenols	[M-CO2+H]+	pos
32	Dihydrochelirubine	5.24333	363.111	330.11, 315.09, 267.07, 217.09, 207.10, 205.09, 195.10, 167.07, 146.09	3.39594	C21H17NO5	Alkaloids	[M+K]+	pos
33	8-prenylnaringenin	5.58167	340.131	175.08, 137.06	2.472	C20H20O5	Flavonoids	[M+H]+	pos
34	3-glucosylisorhamnetin	5.67667	478.111	301.07, 285.08, 167.07	2.03927	C22H22O12	Flavonoids	[M-OH+H]+	pos
35	Methyl 3,4,5-trimethoxycinnamate	5.92	252.1	208.11, 163.13, 145.10, 135.12, 121.08, 107.09	3.419	C13H16O5	Phenylpropanoids	[M-CO2+H]+	pos
36	2,4-dihydroxy-4-methoxychalcone	6.025	270.089	271.08, 161.06, 137.04	0.071	C16H14O4	Flavonoids	[M+H]+	pos
37	Astragaloside iv	6.31667	784.461	473.38, 184.074, 143.11,455.37, 437.36, 419.35	4.746	C41H68O14	Terpenoids	[M+H]+	pos
38	Ferulic acid	6.78	194.058	196.17, 195.07, 194.14, 150.08, 136.08, 110.099, 95.09, 93.07, 81.07	0.603	C10H10O4	Phenols	[M+H]+	pos
39	3,4,5-trimethoxycinnamic acid	6.84667	238.084	195.10, 177.07, 153.08, 149.11, 135.12, 107.09, 95.09, 93.07, 81.07, 67.05	0.175	C12H14O5	Phenylpropanoids	[M-CO2+H]+	pos
40	Coumarin	7.2	146.037	205.09, 165.02, 151.11, 119.09, 107.08	3.64533	C9H6O2	Phenylpropanoids	[2M+H]+	pos
41	Lobeline	8.15	337.21	302.20, 123.12, 102.09	1.381	C22H27NO2	Alkaloids	[M+K]+	pos
42	Quercetin 3,7-diglucoside	9.98167	626.148	355.07, 299.06, 285.01, 239.09, 91.06, 73.05	3.23	C27H30O17	Flavonoids	[M-OH+H]+	pos
43	Isowertin 2'-rhamnoside	10.1283	592.179	355.10, 299.06, 285.01, 239.10, 73.05	0.201	C28H32O14	Flavonoids	[M+NH4]+	pos
44	Narirutin	10.345	580.179	236.61, 299.06, 167.05, 149.05, 91.06	4.952	C27H32O14	Flavonoids	[M-CO2+H]+	pos
45	Campesterol	10.9617	400.37	338.34, 321.32, 303.31, 163.15, 149.13, 135.12	1.621	C28H48O	Steroids	[M-NH3+H]+	pos
46	Rutin	11.335	610.153	356.07, 355.07, 299.06, 285.01, 223.06	3.64	C27H30O16	Flavonoids	[M+NH4]+	pos
47	Hesperidin	11.3583	610.19	359.03, 355.07, 299.06, 285.01, 223.06	1.268	C28H34O15	Flavonoids	[M+NH4]+	pos
48	Formononetin 7-(6'-malonylglucoside)	0.703333	516.127	341.11, 173.10, 131.06, 89.02	1.759	C25H24O12	Flavonoids	[M-H]-	neg
49	L-aspartate	0.765	133.038	133.01, 115.00, 71.01	0.983	C4H7NO4	Amino acids	[M-H]-	neg
50	3,4-dihydroxyphenylglycol	0.798333	170.058	169.02, 151.00	2.64	C8H10O4	Phenols	[M-H]-	neg
51	Trans-3,3',4',5,5',7-hexahydroxyflavanone	1.035	320.053	341.11, 128.96	0.554	C15H12O8	Flavonoids	[2M-H]-	neg
52	Citraconic acid	1.035	130.027	129.05	3.342	C5H6O4	Organic acid	[M-H]-	neg
53	P-hydroxybenzoyl glucose	1.06333	300.085	173.1	4.925	C13H16O8	Phenols	[2M-H]-	neg
54	Citric acid	1.38333	192.027	191.06	2.048	C6H8O7	Organic acid	[M-H]-	neg
55	Benzoic acid	1.39333	122.037	167.03, 123.04	4.07808	C7H6O2	Organic acid	[M+HCOO]-	neg
56	Gallic acid	1.465	170.022	169.01, 125.02	4.415	C7H6O5	Phenylpropanoids	[M-H]-	neg
57	Isoscopoletin	1.775	192.042	191.07, 129.02, 111.01, 87.01, 85.08, 75.01	1.46769	C10H8O4	Phenylpropanoids	[M-H]-	neg
58	Coniferyl alcohol	2.02	180.079	179.07, 135.05, 89.02, 71.01, 59.01	1.47305	C10H12O3	Phenylpropanoids	[M-H]-	neg
59	N-acetyl-l-phenylalanine	2.49	207.09	206.08, 164.07, 161.05, 147.04, 91.06	2.244	C11H13NO3	Amino acids	[M-H]-	neg
60	Trans-p-feruloyl-beta-d-glucopyranoside	2.79333	356.111	191.06, 173.05	0.847185	C16H20O9	Ketones, Aldehydes, Acids	[M-H2O-H]-	neg
61	Nicotine	3.65	162.116	206.04, 161.05, 75.01, 73.03, 59.01	0.099	C10H14N2	Alkaloids	[M+HCOO]-	neg
62	Piceol	3.84833	136.052	181.07, 163.05, 137.07, 101.02, 89.02, 71.01, 59.01	3.482	C8H8O2	Phenols	[M+HCOO]-	neg
63	Kaempferol 3-gentiobioside-7-rhamnoside	3.87667	756.211	709.36, 523.21, 411.20, 408.19, 297.16, 193.05	4.49204	C33H40O20	Flavonoids	[M-H]-	neg
64	Verbascose	4.05167	828.275	269.10, 125.02, 99.04	1.07919	C30H52O26	Saccharides	[M-H]-	neg
65	Secologanin	4.215	388.137	341.11, 179.06, 119.03, 89.02, 59.01	2.16	C17H24O10	Terpenoids	[M-H]-	neg
66	Juarezic acid	4.39167	174.068	173.05, 129.06	1.895	C11H10O2	Ketones, Aldehydes, Acids	[M-H]-	neg
67	Byakangelicol	4.665	316.095	377.22, 344.21, 228.12, 101.02, 89.02, 71.01, 59.01	2.777	C17H16O6	Phenylpropanoids	[M+HCO3]-	neg
68	2,4-dihydroxyacetophenone	4.97167	152.047	151.04, 136.02	1.095	C8H8O3	Phenols	[M-H]-	neg
69	(+)-7-epi-syringaresinol 4'-glucoside	4.975	580.216	417.16, 181.05	3.791	C28H36O13	Phenylpropanoids	[M-H]-	neg
70	Marmesin	4.98	247.1	246.09	4.86762	C14H14O4	Phenylpropanoids	[M+HCOO]-	neg
71	(+)-epicatechin	5.51667	290.079	289.13, 245.14, 123.06	4.006	C15H14O6	Flavonoids	[M-H]-	neg
72	3,4-dihydroxyhydrocinnamic acid	5.655	182.058	163.08, 119.05	4.076	C9H10O4	Phenols	[M-H2O-H]-	neg
73	Xanthosine	5.855	284.076	284.07, 283.06, 269.05, 268.04	4.84074	C10H12N4O6	Flavonoids	[2M-H]-	neg
74	Eupatolide	5.93167	248.141	236.11, 221.15, 220.15	4.516	C15H20O3	Terpenoids	[M+HCOO]-	neg
75	Kaempferide 3-galactoside	6.03167	462.116	461.10, 299.07, 284.05, 283.02	3.53	C22H22O11	Flavonoids	[M+HCOO]-	neg
76	Naringenin	6.17	272.068	271.06, 151.00	1.084	C15H12O5	Flavonoids	[M-H]-	neg
77	Apigenin	6.22833	270.053	269.04, 213.03, 195.03, 151.03	4.62	C15H10O5	Flavonoids	[M-H]-	neg
78	Kaempferol	6.31	286.048	285.12, 267.19	1.194	C15H10O6	Flavonoids	[M-H]-	neg
79	L-norleucine	6.69833	131.095	131.08, 130.09, 85.05, 73.03	4.785	C6H13NO2	Amino acids	[M-H]-	neg
80	Dicumarol	6.83667	336.063	309.22, 291.21, 289.20, 225.16, 189.09	4.84961	C19H12O6	Phenylpropanoids	[M+HCO3]-	neg
81	Prunetin	7.33167	284.068	283.06, 268.04	0.331	C16H12O5	Flavonoids	[M-H]-	neg
82	Tartaric acid	9.07167	150.016	149.01, 106.00	0.932	C4H6O6	Organic acid	[M-H]-	neg
83	Calycosin-7-o-β-d-glucoside	9.81167	446.121	445.12, 283.10, 268.08, 251.05, 223.03, 135.09	4.69	C22H22O10	Flavonoids	[M-H]-	neg

## Sheet: Table S2
No.	Name	RT (min)	m/z	MS2	ppm	Formula	Class	Precursor_type	Ion mode
1	Psoralen	0.46	186.032	187.04, 181.95, 163.94, 119.96, 118.94, 114.97, 91.96, 55.93	2.50761	C11H6O3	Phenylpropanoids	[M+H]+	pos
2	L-histidine	0.855	155.069	156.04, 110.07	0.96	C6H9N3O2	Amino acids	[M+H]+	pos
3	Cis-4-hydroxyproline	0.86	131.058	132.07, 86.08	1.642	C5H9NO3	Ketones, Aldehydes, Acids	[M+H]+	pos
4	L-lysine	1.19833	146.106	130.07, 84.06	0.511	C6H14N2O2	Amino acids	[M-NH3+H]+	pos
5	L-tyrosine	1.20833	181.074	165.06, 136.08, 123.04	0.912	C9H11NO3	Amino acids	[M+H]+	pos
6	Xanthosine	1.30833	284.076	285.11, 153.04	1.201	C10H12N4O6	Flavonoids	[M+H]+	pos
7	Trigonelline (n'-methylnicotinate)	1.40833	137.048	138.05, 113.96, 72.94	1.2792	C7H7NO2	Alkaloids	[M+NH4]+	pos
8	Scoparone	3.52333	206.058	207.06, 165.56, 155.98, 121.06, 93.07	1.19853	C11H10O4	Phenylpropanoids	[M+NH4]+	pos
9	Dihydroconiferyl alcohol	4.04167	182.094	183.10, 113.96	0.732816	C10H14O3	Phenols	[M+H]+	pos
10	Isomucronulatol	5.57667	302.115	303.12, 167.07, 133.07, 123.04	3.28	C17H18O5	Flavonoids	[M+H]+	pos
11	Hydroxyisocaproic acid	5.63	132.079	131.97, 113.96	1.5	C6H12O3	Ketones, Aldehydes, Acids	[M+Na]+	pos
12	(+)-calycanthine	6.16333	346.216	347.22, 109.07, 97.06	0.362	C22H26N4	Alkaloids	[M+H]+	pos
13	Apigenin	6.52333	270.053	271.06	1.116	C15H10O5	Flavonoids	[M+H]+	pos
14	Ferulic acid	6.78	194.058	195.07, 194.14, 150.08, 136.08, 110.099	0.603	C10H10O4	Phenols	[M+H]+	pos
15	Lobeline	8.15	337.204	302.20, 123.12, 102.09	1.381	C22H27NO2	Alkaloids	[M+K]+	pos
16	16-hydroxyhexadecanoic acid	8.44167	272.235	256.26, 255.14, 149.13, 139.11, 135.12, 125.10, 121.10	4.481	C16H32O3	Organic acid	[M-H2O+H]+	pos
17	2,4-dihydroxyacetophenone	9.93833	152.047	153.07, 152.14	0.349	C8H8O3	Phenols	[M+H]+	pos
18	Rutin	11.335	610.153	356.07, 355.07, 299.06, 285.01, 223.06,	3.64	C27H30O16	Flavonoids	[M+NH4]+	pos
19	Hesperidin	11.34	610.19	359.03, 355.07, 299.06, 285.01, 223.06	3.019	C28H34O15	Flavonoids	[M+NH4]+	pos
20	Dihydrotricetin	0.74	304.058	292.89, 274.88	2.68789	C15H12O7	Flavonoids	[M+HCO3]-	neg
21	Dihydrochelirubine	0.911667	363.111	344.09, 166.02	0.215698	C21H17NO5	Alkaloids	[M-H2O-H]-	neg
22	Arginine	1.38167	174.112	173.07, 155.01, 131.08, 129.08, 111.06, 84.96	3.788	C6H14N4O2	Amino acids	[M-H]-	neg
23	Citraconic acid	1.63333	130.027	129.06	4.762	C5H6O4	Organic acid	[M-H]-	neg
24	L-phenylalanine	1.805	165.079	164.07, 147.04, 72.01	1.919	C9H11NO2	Amino acids	[M-H]-	neg
25	3-methylbenzaldehyde	3.90667	120.058	165.04, 150.03, 147.04, 121.03, 120.05	4.148	C8H8O	Ketones, Aldehydes, Acids	[M+HCOO]-	neg
26	3-methylgallic acid	4.225	184.037	183.03, 165.02, 139.04	3.253	C8H8O5	Phenols	[M-H]-	neg
27	Prunin	4.295	434.121	257.11, 113.02, 85.03	0.496	C21H22O10	Flavonoids	[M-H]-	neg
28	Apigenidin	4.71167	255.066	197.06, 193.09, 79.96	1.66568	C15H11O4+	Flavonoids	[M-NH3-H]-	neg
29	Phloretin	4.71	274.8	255	4.01	C15H14O5	Flavonoids	[M-H2O-H]-	neg
30	Dicumarol	5.19833	336.063	381.03, 301.07, 191.03, 109.03	2.06996	C19H12O6	Phenylpropanoids	[M+HCOO]-	neg
31	Marmesin	7.73167	246.089	433.26, 116.93, 89.02	0.269519	C14H14O4	Phenylpropanoids	[2M-H]-	neg
32	Tartaric acid	9.07667	150.016	149.99, 149.01, 106.00	2.274	C4H6O6	Organic acid	[M-H]-	neg
33	Docosanedioic acid	10.1267	370.308	370.26, 369.32, 368.36, 351.29, 307.30	0.858	C22H42O4	Ketones, Aldehydes, Acids	[M-H]-	neg
34	Palmitaldehyde	10.9733	240.245	255.23	2.725	C16H32O	Ketones, Aldehydes, Acids	[M+HCO3]-	neg
